# Supplementary material for: Delivery of the VIVIT Peptide to Human Glioma Cells to Interfere with Calcineurin-NFAT Signaling
Source: Molecules. 2021 Aug 7;26(16):4785. doi: 10.3390/molecules26164785 (PMC8400789; doi:10.3390/molecules26164785)
Supplement: Supplementary file 1 [file molecules-26-04785-s001.zip]

Archive with 1 entries (1 files):
- molecules-1301481-supplementary.pdf
